# Supplementary material for: Interactions between DC-SIGN and the envelope protein from Dengue and Zika viruses: a structural perspective based on molecular dynamics and MM/GBSA analyses
Source: Virol J. 2023 Dec 4;20:286. doi: 10.1186/s12985-023-02251-4 (PMC10696828; doi:10.1186/s12985-023-02251-4)
Supplement: Supplementary file 10 — Additional file 10. Supplementary table 1: Putative receptors for DENV in mammalian cells. [file 12985_2023_2251_MOESM10_ESM.csv]

Table 1. Putative receptors for DENV in mammalian cells
Molecule	Type	Cells	Serotype	Reference(s)
Heparan sulfate	GAG	Vero, CHO K1	DENV 2	Chen et al.(1997)
nLc4Cer (Galβ1-4GlcNAcβ1-3Galβ1-4Glcβ1-1’Cer)	Glyco-sphingolipid	K562BHK-21	DENV 2	Aoki et al.(2006) Wichit et al.(2011)
DC-SIGN	C-type lectin	THP-1, Monocyte-derived dendritic cells	DENV 1, 2, 3 and 4	Navarro-Sanchez et al.(2003), Tassaneetrithep et al.(2003)
CD14	Protein	Monocytes/macrophages	DENV 2	Chen et al.(1999)
HSP90	Protein	U937	DENV 2	Chen et al.(1999)
HSP70		SK-SY-5Y, Monocyte-derived macrophages		Reyes-Del Valle et al.(2005)
Mannose receptor	Protein	NIH3T3, Macrophages, Monocytes	DENV 1, 2, 3 and 4	Miller et al.(2008)
GRP78	Protein	HepG2	DENV 2	Jindadamrongwech et al.(2004), Upanan et al.(2008)
High-affinity laminin receptor	Protein	HepG2PS Clone D	DENV 1, 2 and 3	Thepparit and Smith (2004) Tio et al. (2005)
TIM-1	Protein	A549Huh7 5.1Vero	DENV2 and 3	Meertens et al.(2012)
AXL	Protein	A549 Vero, Human primary kidney epithelial cells, Human primary astrocytes	DENV2 and/or DENV3	Meertens et al.(2012)
Claudin-1	Protein	Huh-7, Huh 7.5	DENV 2	Gao et al.(2010), Che et al.(2013)
65 kDa	Protein	N1E-115SK-NSH	DENV-2	Ramos-Castaneda et al.(1997)
44 and 74 kDa	Protein	Vero	DENV-4	Martinez-Barragan and del Angel (2001)
29, 34 and 43 kDa	Unknown	ECV304	DENV-2	Wei et al.(2003)
Diverse	Protein	HepG2	DENV 2, 3 and 4	Jindadamrongwech and Smith (2004)
