# Supplementary material for: Interactions between DC-SIGN and the envelope protein from Dengue and Zika viruses: a structural perspective based on molecular dynamics and MM/GBSA analyses
Source: Virol J. 2023 Dec 4;20:286. doi: 10.1186/s12985-023-02251-4 (PMC10696828; doi:10.1186/s12985-023-02251-4)
Supplement: Supplementary file 11 — Additional file 11. Supplementary table 2: List of interfacing residues found at ligplot+. [file 12985_2023_2251_MOESM11_ESM.csv]

Table 2. List of interfacing residues found at ligplot+.
#	Complexes		Interface residues
1	DENV_E-DC-SIGN	DENV_E	Gln256, Trp212, Thr242, Phe240, Trp465, Asn469, Lys110, Phe096, Thr095, Arg471, Arg093, Arg233
		DC-SIGN	Trp258, Arg386, Ser385, Ser310, Arg312, Ala225, Asn311, Glu228, Met270, Ser271, Glu259, Glu286
2	ZIKAV_E-DC-SIGN	ZIKV_E	Ala227, Gln247, Ser450, Leu442, Gly064, Lys079, Ala250, Lys096, Arg080, Tyr067, Pro208, Asn224
		DC-SIGN	Arg386, Arg312, Asn311, Glu237, Ala248, Trp258, Glu218, Glu241, His254
